# Supplementary material for: Multi-Resonant Indolo[3,2,1-jk]carbazole-Based Host for Blue Phosphorescent Organic Light-Emitting Diodes
Source: Molecules. 2023 Jun 29;28(13):5118. doi: 10.3390/molecules28135118 (PMC10343769; doi:10.3390/molecules28135118)
Supplement: Supplementary file 1 [file molecules-28-05118-s001.zip]

Archive with 1 entries (1 files):
- molecules-2442770-supplementary.pdf
